# Supplementary material for: Colorless Polyimides Derived from Novel Role-Dividing Spiro-Type Monomers: Strategies to Overcome the Trade-Off Between Low Linear Coefficients of Thermal Expansion and Low Thickness-Direction Birefringence Without Fillers
Source: Polymers (Basel). 2026 Apr 30;18(9):1108. doi: 10.3390/polym18091108 (PMC13165796; doi:10.3390/polym18091108)
Supplement: Supplementary file 1 [file polymers-18-01108-s001.zip]

Archive with 1 entries (1 files):
- polymers-4241928-supplementary.pdf
